# Supplementary material for: Genetic confirmation of Octopus insularis (Leite and Haimovici, 2008) in South Florida, United States using physical features and de novo genome assembly
Source: Front Physiol. 2023 Jun 20;14:1162807. doi: 10.3389/fphys.2023.1162807 (PMC10318165; doi:10.3389/fphys.2023.1162807)
Supplement: Supplementary file 1 [file DataSheet3.csv]

	sepia 16s NC_021146.1:c7667-6374	AF369112	JX456253	KT335835	AJ252761	AJ616307	JX456257	AJ252771	AJ252773	AJ390310	AJ252776	DQ683247	AJ616308	AJ252770	AJ252772	AJ616313	AJ616306	AJ616309	KJ605245	AB191106	HQ846068	AJ311111	AJ311112	AJ252747	GQ900713	AB191109	AJ390321	AJ390323	KT335837	KF843959	MH662560	KC792313	MG999655	AJ252779	AJ252781	AJ252780	AJ252782	MG010520	AJ252755	MG010524	GQ900712	AB191116	AB302174	AB302171	HM572164	16s b blast from sepia	16s a blst from sepia	16s c blast from sepia	MF040832
sepia 16s NC_021146.1:c7667-6374		875	73	130	820	119	104	122	117	124	152	111	130	223	112	117	122	300	83	143	120	121	121	141	108	131	121	166	235	113	114	117	120	145	147	147	157	247	146	235	131	159	153	155	150	472	470	470	128
AF369112	875		7	134	112	82	72	87	87	95	129	82	100	87	82	87	90	164	72	112	92	97	91	111	70	109	84	128	142	88	91	92	89	105	107	107	117	139	114	131	101	133	131	131	127	871	869	868	109
JX456253	73	7		88	101	72	71	73	73	74	73	74	78	77	72	77	78	75	43	102	91	83	77	98	68	102	81	125	101	89	92	92	89	88	90	90	95	119	105	111	102	118	116	109	112	91	91	91	91
KT335835	130	134	88		91	119	107	119	117	126	158	116	131	138	114	122	124	220	84	144	129	143	120	138	103	137	113	134	148	109	108	111	111	134	136	137	145	168	144	149	132	145	142	142	134	125	125	125	121
AJ252761	820	112	101	91		123	105	125	123	131	159	116	137	124	123	124	129	201	86	156	139	157	130	142	106	141	120	140	149	106	111	112	112	134	135	136	143	161	142	142	133	139	143	140	139	812	810	809	132
AJ616307	119	82	72	119	123		3	9	13	16	69	14	18	17	15	14	15	83	45	88	70	90	67	86	56	78	57	104	96	61	67	67	67	77	79	78	88	107	101	93	97	115	118	119	119	66	66	66	66
JX456257	104	72	71	107	105	3		8	13	14	14	14	16	15	14	17	18	18	25	80	65	82	55	69	53	71	52	103	74	59	64	65	65	68	70	69	74	106	96	87	93	106	106	102	105	60	60	60	60
AJ252771	122	87	73	119	125	9	8		11	22	67	12	34	19	14	17	19	104	56	89	74	93	70	87	59	81	55	103	94	59	65	64	64	79	81	80	90	111	103	94	98	118	119	119	120	63	63	63	63
AJ252773	117	87	73	117	123	13	13	11		11	56	1	29	14	10	13	15	100	56	92	77	94	67	82	59	76	56	103	94	59	66	65	67	82	84	83	93	108	99	98	98	118	115	119	118	65	65	65	65
AJ390310	124	95	74	126	131	16	14	22	11		55	0	39	24	21	16	25	103	47	103	78	105	76	91	60	86	58	105	93	59	66	65	67	89	91	90	100	109	107	98	98	127	122	129	127	74	74	74	74
AJ252776	152	129	73	158	159	69	14	67	56	55		55	70	69	66	69	57	23	10	141	99	142	111	127	74	123	109	152	120	112	85	118	120	122	124	124	132	160	143	150	113	155	148	153	149	116	116	116	95
DQ683247	111	82	74	116	116	14	14	12	1	0	55		15	15	11	14	15	84	30	92	78	92	63	79	60	75	55	102	77	59	66	65	67	71	73	72	81	109	95	99	98	113	110	115	112	63	63	63	63
AJ616308	130	100	78	131	137	18	16	34	29	39	70	15		17	27	23	40	85	73	105	71	111	80	95	63	89	55	104	92	59	64	65	65	100	102	101	111	111	114	91	96	138	131	134	135	78	78	78	78
AJ252770	223	87	77	138	124	17	15	19	14	24	69	15	17		12	22	24	105	58	89	70	97	66	81	62	75	55	104	113	59	64	65	65	86	88	87	97	128	100	108	96	122	116	119	120	144	144	144	63
AJ252772	112	82	72	114	123	15	14	14	10	21	66	11	27	12		11	13	96	54	84	69	92	63	80	57	71	51	100	91	54	62	62	64	83	85	84	94	108	100	91	90	117	116	116	115	58	58	58	58
AJ616313	117	87	77	122	124	14	17	17	13	16	69	14	23	22	11		3	81	50	95	80	97	74	91	62	82	60	107	99	61	70	69	71	85	87	86	96	105	100	101	101	116	121	121	122	67	67	67	67
AJ616306	122	90	78	124	129	15	18	19	15	25	57	15	40	24	13	3		83	62	96	81	99	76	93	63	84	63	108	102	64	73	72	74	88	90	89	99	103	101	101	102	120	126	122	123	71	71	71	71
AJ616309	300	164	75	220	201	83	18	104	100	103	23	84	85	105	96	81	83		63	171	107	179	152	165	82	156	123	167	187	125	98	137	139	171	173	172	181	195	187	179	130	192	197	190	189	231	231	231	123
KJ605245	83	72	43	84	86	45	25	56	56	47	10	30	73	58	54	50	62	63		71	40	66	74	72	39	83	61	64	41	26	27	28	28	81	81	82	81	70	91	44	42	81	89	83	86	74	74	74	74
AB191106	143	112	102	144	156	88	80	89	92	103	141	92	105	89	84	95	96	171	71		39	123	102	115	88	111	87	135	127	98	94	101	100	119	121	121	130	143	136	126	114	149	135	140	142	102	102	102	100
HQ846068	120	92	91	129	139	70	65	74	77	78	99	78	71	70	69	80	81	107	40	39		106	91	100	81	97	81	129	107	87	88	94	91	96	98	99	105	125	119	107	103	137	125	127	130	91	91	91	91
AJ311111	121	97	83	143	157	90	82	93	94	105	142	92	111	97	92	97	99	179	66	123	106		107	119	93	116	108	156	143	110	111	113	114	130	132	132	141	144	129	144	131	160	160	152	156	115	115	115	114
AJ311112	121	91	77	120	130	67	55	70	67	76	111	63	80	66	63	74	76	152	74	102	91	107		103	59	92	66	124	101	68	71	74	71	90	92	90	101	121	107	107	96	133	121	131	123	78	78	78	78
AJ252747	141	111	98	138	142	86	69	87	82	91	127	79	95	81	80	91	93	165	72	115	100	119	103		91	78	88	127	111	85	86	88	88	117	119	116	128	127	121	121	108	130	120	125	132	92	92	92	91
GQ900713	108	70	68	103	106	56	53	59	59	60	74	60	63	62	57	62	63	82	39	88	81	93	59	91		95	70	119	99	83	85	83	83	84	86	84	92	113	96	98	89	116	117	111	117	85	85	85	85
AB191109	131	109	102	137	141	78	71	81	76	86	123	75	89	75	71	82	84	156	83	111	97	116	92	78	95		75	107	101	63	68	72	74	120	122	121	131	137	127	121	100	133	120	127	120	72	72	72	72
AJ390321	121	84	81	113	120	57	52	55	56	58	109	55	55	55	51	60	63	123	61	87	81	108	66	88	70	75		94	63	38	38	37	37	83	85	84	94	116	104	96	77	121	102	110	104	37	37	37	37
AJ390323	166	128	125	134	140	104	103	103	103	105	152	102	104	104	100	107	108	167	64	135	129	156	124	127	119	107	94		109	76	83	80	80	126	128	129	137	146	141	121	124	143	126	141	129	87	87	87	86
KT335837	235	142	101	148	149	96	74	94	94	93	120	77	92	113	91	99	102	187	41	127	107	143	101	111	99	101	63	109		28	30	27	30	112	114	112	122	136	134	119	82	143	130	137	128	125	125	125	62
KF843959	113	88	89	109	106	61	59	59	59	59	112	59	59	59	54	61	64	125	26	98	87	110	68	85	83	63	38	76	28		21	20	22	76	78	79	87	120	101	102	75	108	90	105	92	15	15	15	15
MH662560	114	91	92	108	111	67	64	65	66	66	85	66	64	64	62	70	73	98	27	94	88	111	71	86	85	68	38	83	30	21		23	27	84	86	86	94	121	104	106	76	113	93	102	93	29	29	29	29
KC792313	117	92	92	111	112	67	65	64	65	65	118	65	65	65	62	69	72	137	28	101	94	113	74	88	83	72	37	80	27	20	23		16	81	83	83	91	125	107	107	76	108	93	101	93	28	28	28	28
MG999655	120	89	89	111	112	67	65	64	67	67	120	67	65	65	64	71	74	139	28	100	91	114	71	88	83	74	37	80	30	22	27	16		81	83	81	91	119	106	102	76	109	90	104	92	30	30	30	30
AJ252779	145	105	88	134	134	77	68	79	82	89	122	71	100	86	83	85	88	171	81	119	96	130	90	117	84	120	83	126	112	76	84	81	81		2	8	15	120	114	113	106	133	126	129	125	91	91	91	91
AJ252781	147	107	90	136	135	79	70	81	84	91	124	73	102	88	85	87	90	173	81	121	98	132	92	119	86	122	85	128	114	78	86	83	83	2		10	16	122	114	115	108	135	128	131	127	93	93	93	93
AJ252780	147	107	90	137	136	78	69	80	83	90	124	72	101	87	84	86	89	172	82	121	99	132	90	116	84	121	84	129	112	79	86	83	81	8	10		21	122	116	112	105	136	130	134	129	92	92	92	92
AJ252782	157	117	95	145	143	88	74	90	93	100	132	81	111	97	94	96	99	181	81	130	105	141	101	128	92	131	94	137	122	87	94	91	91	15	16	21		130	124	123	113	143	137	140	137	102	102	102	102
MG010520	247	139	119	168	161	107	106	111	108	109	160	109	111	128	108	105	103	195	70	143	125	144	121	127	113	137	116	146	136	120	121	125	119	120	122	122	130		82	142	149	155	153	155	151	186	186	186	119
AJ252755	146	114	105	144	142	101	96	103	99	107	143	95	114	100	100	100	101	187	91	136	119	129	107	121	96	127	104	141	134	101	104	107	106	114	114	116	124	82		133	138	149	139	146	143	104	104	104	103
MG010524	235	131	111	149	142	93	87	94	98	98	150	99	91	108	91	101	101	179	44	126	107	144	107	121	98	121	96	121	119	102	106	107	102	113	115	112	123	142	133		127	144	145	141	142	167	167	167	97
GQ900712	131	101	102	132	133	97	93	98	98	98	113	98	96	96	90	101	102	130	42	114	103	131	96	108	89	100	77	124	82	75	76	76	76	106	108	105	113	149	138	127		139	119	128	121	84	84	84	84
AB191116	159	133	118	145	139	115	106	118	118	127	155	113	138	122	117	116	120	192	81	149	137	160	133	130	116	133	121	143	143	108	113	108	109	133	135	136	143	155	149	144	139		69	60	65	119	119	119	119
AB302174	153	131	116	142	143	118	106	119	115	122	148	110	131	116	116	121	126	197	89	135	125	160	121	120	117	120	102	126	130	90	93	93	90	126	128	130	137	153	139	145	119	69		61	60	105	105	105	104
AB302171	155	131	109	142	140	119	102	119	119	129	153	115	134	119	116	121	122	190	83	140	127	152	131	125	111	127	110	141	137	105	102	101	104	129	131	134	140	155	146	141	128	60	61		56	116	116	116	112
HM572164	150	127	112	134	139	119	105	120	118	127	149	112	135	120	115	122	123	189	86	142	130	156	123	132	117	120	104	129	128	92	93	93	92	125	127	129	137	151	143	142	121	65	60	56		108	108	108	107
16s b blast from sepia	472	871	91	125	812	66	60	63	65	74	116	63	78	144	58	67	71	231	74	102	91	115	78	92	85	72	37	87	125	15	29	28	30	91	93	92	102	186	104	167	84	119	105	116	108		2	3	0
16s a blst from sepia	470	869	91	125	810	66	60	63	65	74	116	63	78	144	58	67	71	231	74	102	91	115	78	92	85	72	37	87	125	15	29	28	30	91	93	92	102	186	104	167	84	119	105	116	108	2		1	0
16s c blast from sepia	470	868	91	125	809	66	60	63	65	74	116	63	78	144	58	67	71	231	74	102	91	115	78	92	85	72	37	87	125	15	29	28	30	91	93	92	102	186	104	167	84	119	105	116	108	3	1		0
MF040832	128	109	91	121	132	66	60	63	65	74	95	63	78	63	58	67	71	123	74	100	91	114	78	91	85	72	37	86	62	15	29	28	30	91	93	92	102	119	103	97	84	119	104	112	107	0	0	0
MF040872	128	110	92	122	133	66	60	63	65	74	93	63	78	63	58	67	71	122	75	100	91	115	79	91	85	72	37	86	62	14	28	27	29	91	93	92	102	119	105	99	84	119	104	112	107	2	2	2	2
MF040864	111	86	90	107	104	61	59	58	60	60	62	60	58	58	53	62	65	72	27	95	87	106	68	82	83	64	34	80	33	14	27	27	29	77	79	80	87	115	96	96	74	105	87	95	87	1	1	1	1
KF373761	133	117	92	121	129	69	63	66	68	77	119	66	81	75	63	72	76	164	76	101	97	116	78	92	83	76	41	91	69	32	33	21	33	93	95	93	104	125	112	101	87	115	105	113	107	22	22	22	21
KT362707	134	118	92	122	130	70	63	67	69	78	119	66	82	76	64	73	77	165	76	102	97	117	78	93	85	77	42	92	69	32	33	21	33	92	94	92	103	124	112	101	86	117	107	115	107	24	24	24	23
MF040831	797	109	90	122	134	69	62	67	68	77	87	65	81	66	63	72	76	118	74	94	88	114	79	88	81	71	37	90	62	23	21	29	31	90	92	91	100	121	108	99	83	121	105	113	107	694	692	691	16
FJ751763	833	124	108	163	147	92	81	97	103	93	84	84	113	99	98	97	110	122	67	120	100	149	104	115	96	104	65	115	79	49	54	49	39	119	121	119	125	135	141	108	97	146	125	134	129	749	747	746	71
AB302177	144	117	110	134	153	109	97	105	107	116	151	101	123	108	102	111	115	191	89	122	115	129	102	123	106	103	81	123	103	73	69	73	74	117	119	119	128	143	136	138	107	152	134	145	134	75	75	75	74
KT335838	821	164	118	132	141	120	107	116	118	127	160	116	129	135	113	122	126	219	104	132	122	149	119	129	118	105	91	127	124	79	80	84	83	124	126	126	136	160	140	143	115	151	132	144	131	761	759	758	80
EU234591	196	158	122	181	187	133	116	148	148	135	165	125	164	153	150	132	144	226	92	177	142	182	160	161	118	171	137	175	138	117	119	121	119	161	163	160	171	143	157	159	142	178	177	176	177	154	154	154	149
AB191112	165	134	120	157	164	123	121	130	125	131	167	124	139	129	129	121	125	210	111	150	136	166	137	143	125	145	122	157	149	115	114	118	118	138	140	138	150	142	137	161	144	162	160	162	159	129	129	129	125
LC020604	15	9	9	6	11	9	9	9	9	9	9	9	11	11	9	9	9	10	10	9	9	8	9	10	6	16	8	11	10	12	13	12	11	10	10	10	11	12	13	9	7	9	9	11	10	12	12	12	12
JX456261	151	129	128	148	150	124	126	126	123	123	116	123	126	126	128	123	126	132	88	144	139	152	125	128	130	139	120	158	126	112	112	115	113	130	132	128	137	137	130	150	140	148	145	147	138	119	119	119	119
AY545106	161	128	115	155	156	125	114	128	126	136	158	121	148	132	126	122	126	197	105	157	139	151	137	139	122	137	122	150	145	107	108	111	111	134	136	133	145	130	130	161	138	168	156	161	160	116	116	116	115
AJ252754	157	121	108	140	158	111	106	114	110	119	152	107	134	119	114	111	113	200	103	143	127	146	119	132	113	132	114	145	144	106	109	110	106	127	129	126	136	127	128	148	133	155	148	154	156	117	117	117	116
AY545105	139	106	96	126	139	95	90	95	96	105	138	93	118	102	97	93	97	181	90	126	110	137	109	115	97	114	94	127	121	85	87	86	82	111	113	110	122	114	115	125	117	137	132	140	141	94	94	94	94
KR153532	230	108	94	132	130	89	88	90	90	90	138	90	97	105	91	87	90	171	58	121	107	131	104	109	94	109	89	122	109	83	85	86	82	101	103	100	111	119	109	131	115	132	126	133	134	164	164	164	90
[truncated: 16 more columns]
