# Supplementary material for: Genetic confirmation of Octopus insularis (Leite and Haimovici, 2008) in South Florida, United States using physical features and de novo genome assembly
Source: Front Physiol. 2023 Jun 20;14:1162807. doi: 10.3389/fphys.2023.1162807 (PMC10318165; doi:10.3389/fphys.2023.1162807)
Supplement: Supplementary file 4 [file DataSheet2.csv]

	NC_029747.1	X83103.1	AB573221.1	AB573228.1	AB573222.1	X83101.1	AB573227.1	X83102.1	HM572187.1	KT335842.1	KF225009.1	AJ628235.1	KX219650.1	AB573216.1	AJ628226.1	AJ628234.1	AB573226.1	KT335843.1	MH662558.1	AJ628233.1	AJ628231.1	AJ628219.1	AJ628216.1	AJ628217.1	AJ628218.1	AJ628236.1	AB573225.1	AJ628215.1	AJ628224.1	AJ628222.1	AJ628214.1	GU362546.1	KT335844.1	AB573224.1	KT335841.1	NC_015896.1	coiii c blast from sepia	coiii a blast from sepia	coii b blast from sepia	KX219648.1	KX219649.1	KT335840.1	X83100.1	AB158363.1	AJ616311.1	AB573219.1	AB573217.1	AJ628238.1	FN424384.1
NC_029747.1		62	23	27	33	106	84	57	80	167	106	100	76	71	104	107	81	115	72	107	104	109	113	110	118	119	84	111	110	112	119	132	15427	85	130	3751	15377	15376	15376	81	82	121	103	3811	119	89	89	120	15509
X83103.1	62		21	25	33	106	86	57	74	124	114	100	76	71	104	107	81	115	72	108	106	110	113	112	118	118	82	110	109	111	119	170	166	84	139	161	169	168	168	81	82	153	103	179	120	90	90	121	210
AB573221.1	23	21		33	34	81	88	51	50	77	78	78	69	74	73	84	80	76	69	79	82	84	81	81	93	89	87	82	80	87	85	102	91	94	87	80	76	75	75	70	70	77	77	93	93	93	93	96	94
AB573228.1	27	25	33		35	75	88	44	45	73	74	74	68	73	74	80	83	79	66	73	77	85	76	84	85	96	86	80	81	83	80	109	93	80	92	75	77	76	76	71	71	66	66	86	86	86	86	86	88
AB573222.1	33	33	34	35		75	86	41	40	77	78	79	66	76	76	75	82	81	65	75	69	80	76	85	87	86	84	76	74	75	74	101	83	85	93	67	73	74	74	70	70	69	69	88	88	88	88	88	87
X83101.1	106	106	81	75	75		82	99	78	104	104	103	76	71	107	99	75	109	75	117	89	94	97	100	104	110	84	96	106	108	108	113	120	87	106	92	107	106	106	80	81	101	101	92	92	70	70	87	160
AB573227.1	84	86	88	88	86	82		90	89	71	72	72	62	67	87	89	69	66	58	76	79	73	88	85	100	86	64	73	80	77	85	105	93	88	90	74	71	72	72	66	66	74	73	74	74	74	74	70	70
X83102.1	57	57	51	44	41	99	90		3	108	108	107	76	81	103	112	85	116	80	119	98	108	100	118	122	136	91	113	112	111	122	126	126	87	129	98	113	114	114	85	86	114	114	121	121	93	93	121	192
HM572187.1	80	74	50	45	40	78	89	3		85	86	84	70	80	78	93	84	90	76	89	71	85	79	96	100	112	90	86	85	83	95	151	118	88	105	107	120	121	121	80	80	117	88	135	99	92	92	99	110
KT335842.1	167	124	77	73	77	104	71	108	85		2	3	32	54	112	100	55	90	34	101	96	102	95	110	115	118	71	100	105	108	100	89	158	63	123	152	101	100	100	36	37	90	49	137	79	61	61	71	156
KF225009.1	106	114	78	74	78	104	72	108	86	2		5	31	55	114	101	54	53	33	100	98	102	97	112	117	120	72	102	107	110	100	87	119	62	124	99	46	45	45	35	36	51	49	82	81	62	62	73	156
AJ628235.1	100	100	78	74	79	103	72	107	84	3	5		32	54	113	99	55	53	34	104	99	103	98	109	116	121	71	103	108	111	103	86	112	65	120	95	49	48	48	38	39	52	51	78	78	62	62	74	154
KX219650.1	76	76	69	68	66	76	62	76	70	32	31	32		46	77	76	46	41	25	77	82	81	78	85	97	94	69	75	79	77	68	80	82	66	89	68	25	24	24	24	25	46	45	60	60	54	54	63	76
AB573216.1	71	71	74	73	76	71	67	81	80	54	55	54	46		79	83	65	57	50	74	71	71	70	78	89	81	70	65	69	72	76	94	82	72	72	68	60	59	59	52	52	59	59	70	70	70	70	64	70
AJ628226.1	104	104	73	74	76	107	87	103	78	112	114	113	77	79		77	70	99	80	83	105	90	99	114	102	106	89	108	107	110	77	111	110	81	116	97	110	111	111	87	88	108	107	109	108	81	81	108	183
AJ628234.1	107	107	84	80	75	99	89	112	93	100	101	99	76	83	77		68	103	74	69	110	108	103	107	106	108	90	111	116	102	69	104	106	82	106	99	97	96	96	75	76	102	102	93	93	71	71	93	160
AB573226.1	81	81	80	83	82	75	69	85	84	55	54	55	46	65	70	68		52	43	70	68	83	77	87	89	88	66	79	81	84	71	77	84	60	72	75	54	53	53	50	50	57	57	62	62	62	62	61	60
KT335843.1	115	115	76	79	81	109	66	116	90	90	53	53	41	57	99	103	52		36	97	94	95	94	108	125	115	70	99	96	103	94	87	119	72	113	101	64	63	63	43	44	67	65	89	82	62	62	77	158
MH662558.1	72	72	69	66	65	75	58	80	76	34	33	34	25	50	80	74	43	36		75	75	82	74	85	102	92	68	80	85	80	64	75	82	58	89	73	26	25	25	25	26	40	40	56	56	52	52	53	70
AJ628233.1	107	108	79	73	75	117	76	119	89	101	100	104	77	74	83	69	70	97	75		106	111	100	112	119	113	85	106	107	97	80	104	104	78	120	106	106	105	105	77	78	102	102	104	104	74	74	101	165
AJ628231.1	104	106	82	77	69	89	79	98	71	96	98	99	82	71	105	110	68	94	75	106		69	82	84	94	92	81	77	76	76	101	108	103	74	113	58	105	104	104	82	83	103	103	100	100	78	78	102	179
AJ628219.1	109	110	84	85	80	94	73	108	85	102	102	103	81	71	90	108	83	95	82	111	69		73	84	90	92	82	69	67	69	100	114	109	83	113	53	108	109	109	87	88	103	103	117	117	97	97	117	191
AJ628216.1	113	113	81	76	76	97	88	100	79	95	97	98	78	70	99	103	77	94	74	100	82	73		90	93	102	79	87	79	78	105	107	105	79	108	67	100	101	101	74	75	105	105	109	109	86	86	107	178
AJ628217.1	110	112	81	84	85	100	85	118	96	110	112	109	85	78	114	107	87	108	85	112	84	84	90		64	69	96	102	106	99	112	126	128	91	111	88	115	114	114	92	93	115	115	105	105	85	85	104	173
AJ628218.1	118	118	93	85	87	104	100	122	100	115	117	116	97	89	102	106	89	125	102	119	94	90	93	64		66	97	106	98	101	116	134	131	86	116	86	126	127	127	104	105	121	121	118	118	91	91	116	187
AJ628236.1	119	118	89	96	86	110	86	136	112	118	120	121	94	81	106	108	88	115	92	113	92	92	102	69	66		101	110	102	103	111	128	121	91	122	90	112	113	113	91	92	121	120	113	112	92	92	108	178
AB573225.1	84	82	87	86	84	84	64	91	90	71	72	71	69	70	89	90	66	70	68	85	81	82	79	96	97	101		76	80	83	93	93	97	89	86	76	72	71	71	65	65	80	79	83	83	83	83	80	84
AJ628215.1	111	110	82	80	76	96	73	113	86	100	102	103	75	65	108	111	79	99	80	106	77	69	87	102	106	110	76		36	55	100	112	106	88	105	59	109	108	108	83	84	106	106	121	121	93	93	120	192
AJ628224.1	110	109	80	81	74	106	80	112	85	105	107	108	79	69	107	116	81	96	85	107	76	67	79	106	98	102	80	36		52	106	112	105	87	105	63	112	111	111	86	87	110	110	115	115	87	87	117	188
AJ628222.1	112	111	87	83	75	108	77	111	83	108	110	111	77	72	110	102	84	103	80	97	76	69	78	99	101	103	83	55	52		101	116	106	74	107	55	111	110	110	82	83	107	107	121	121	94	94	120	192
AJ628214.1	119	119	85	80	74	108	85	122	95	100	100	103	68	76	77	69	71	94	64	80	101	100	105	112	116	111	93	100	106	101		96	111	83	115	96	90	89	89	65	66	83	83	104	104	77	77	99	166
GU362546.1	132	170	102	109	101	113	105	126	151	89	87	86	80	94	111	104	77	87	75	104	108	114	107	126	134	128	93	112	112	116	96		143	103	137	128	92	91	91	71	71	89	77	108	95	89	89	94	131
KT335844.1	15427	166	91	93	83	120	93	126	118	158	119	112	82	82	110	106	84	119	82	104	103	109	105	128	131	121	97	106	105	106	111	143		93	114	15355	192	191	191	86	87	141	122	15152	122	92	92	115	223
AB573224.1	85	84	94	80	85	87	88	87	88	63	62	65	66	72	81	82	60	72	58	78	74	83	79	91	86	91	89	88	87	74	83	103	93		92	80	66	67	67	64	64	66	66	78	78	78	78	78	78
KT335841.1	130	139	87	92	93	106	90	129	105	123	124	120	89	72	116	106	72	113	89	120	113	113	108	111	116	122	86	105	105	107	115	137	114	92		101	122	121	121	91	92	132	130	111	109	72	72	103	161
NC_015896.1	3751	161	80	75	67	92	74	98	107	152	99	95	68	68	97	99	75	101	73	106	58	53	67	88	86	90	76	59	63	55	96	128	15355	80	101		15315	15316	15316	74	75	115	99	3381	107	86	86	105	15454
coiii c blast from sepia	15377	169	76	77	73	107	71	113	120	101	46	49	25	60	110	97	54	64	26	106	105	108	100	115	126	112	72	109	112	111	90	92	192	66	122	15315		1	1	1	2	67	49	15056	74	58	58	70	227
coiii a blast from sepia	15376	168	75	76	74	106	72	114	121	100	45	48	24	59	111	96	53	63	25	105	104	109	101	114	127	113	71	108	111	110	89	91	191	67	121	15316	1		0	0	1	68	50	15057	75	59	59	71	228
coii b blast from sepia	15376	168	75	76	74	106	72	114	121	100	45	48	24	59	111	96	53	63	25	105	104	109	101	114	127	113	71	108	111	110	89	91	191	67	121	15316	1	0		0	1	68	50	15057	75	59	59	71	228
KX219648.1	81	81	70	71	70	80	66	85	80	36	35	38	24	52	87	75	50	43	25	77	82	87	74	92	104	91	65	83	86	82	65	71	86	64	91	74	1	0	0		1	43	42	63	63	57	57	62	76
KX219649.1	82	82	70	71	70	81	66	86	80	37	36	39	25	52	88	76	50	44	26	78	83	88	75	93	105	92	65	84	87	83	66	71	87	64	92	75	2	1	1	1		44	43	64	64	57	57	63	76
KT335840.1	121	153	77	66	69	101	74	114	117	90	51	52	46	59	108	102	57	67	40	102	103	103	105	115	121	121	80	106	110	107	83	89	141	66	132	115	67	68	68	43	44		1	91	74	60	60	66	186
X83100.1	103	103	77	66	69	101	73	114	88	49	49	51	45	59	107	102	57	65	40	102	103	103	105	115	121	120	79	106	110	107	83	77	122	66	130	99	49	50	50	42	43	1		73	73	59	59	65	149
AB158363.1	3811	179	93	86	88	92	74	121	135	137	82	78	60	70	109	93	62	89	56	104	100	117	109	105	118	113	83	121	115	121	104	108	15152	78	111	3381	15056	15057	15057	63	64	91	73		0	0	0	19	15155
AJ616311.1	119	120	93	86	88	92	74	121	99	79	81	78	60	70	108	93	62	82	56	104	100	117	109	105	118	112	83	121	115	121	104	95	122	78	109	107	74	75	75	63	64	74	73	0		0	0	19	110
AB573219.1	89	90	93	86	88	70	74	93	92	61	62	62	54	70	81	71	62	62	52	74	78	97	86	85	91	92	83	93	87	94	77	89	92	78	72	86	58	59	59	57	57	60	59	0	0		0	15	18
AB573217.1	89	90	93	86	88	70	74	93	92	61	62	62	54	70	81	71	62	62	52	74	78	97	86	85	91	92	83	93	87	94	77	89	92	78	72	86	58	59	59	57	57	60	59	0	0	0		15	18
AJ628238.1	120	121	96	86	88	87	70	121	99	71	73	74	63	64	108	93	61	77	53	101	102	117	107	104	116	108	80	120	117	120	99	94	115	78	103	105	70	71	71	62	63	66	65	19	19	15	15		108
FN424384.1	15509	210	94	88	87	160	70	192	110	156	156	154	76	70	183	160	60	158	70	165	179	191	178	173	187	178	84	192	188	192	166	131	223	78	161	15454	227	228	228	76	76	186	149	15155	110	18	18	108
AJ628240.1	120	121	92	87	86	92	68	123	99	77	79	78	60	63	110	95	62	77	53	106	103	113	107	104	115	110	78	123	116	121	99	94	115	83	101	106	71	72	72	61	62	72	71	22	22	15	15	14	111
AJ616312.1	116	117	88	81	83	83	71	117	94	69	71	70	55	61	110	91	56	77	49	100	95	117	107	100	114	103	78	115	115	116	91	85	120	74	108	107	62	61	61	50	51	64	63	24	24	18	18	17	108
AJ628223.1	112	111	91	75	84	108	87	110	91	96	96	97	70	74	81	74	73	95	65	75	109	102	90	94	106	107	89	107	111	101	69	110	109	76	111	97	93	92	92	72	73	93	93	104	104	78	78	100	170
AJ628232.1	119	120	87	80	86	114	85	125	96	100	102	103	74	78	80	78	73	108	75	70	107	113	109	120	112	117	94	110	113	104	79	114	117	84	120	103	108	107	107	82	83	101	101	108	108	77	77	109	179
AJ628213.1	121	119	89	88	99	109	87	118	93	94	94	97	77	73	104	112	79	106	78	118	121	113	113	121	122	122	91	125	132	126	121	118	124	72	124	116	94	95	95	75	76	104	103	110	110	84	84	107	177
AB573215.1	88	88	93	78	88	83	89	94	95	78	79	76	70	76	71	72	73	77	69	83	85	86	75	88	97	94	93	97	101	89	70	102	88	74	78	83	78	79	79	72	72	77	77	76	76	76	76	70	74
AJ628227.1	121	121	96	90	91	116	87	112	87	123	124	126	88	85	118	123	94	116	89	126	88	86	90	107	112	117	84	87	90	84	120	132	128	92	111	77	122	123	123	92	93	123	124	124	124	96	96	128	198
sepiacoiii_NC_021146.1:1-780	195	218	121	120	118	173	132	173	170	230	172	164	125	124	168	175	132	180	124	162	156	163	168	169	180	178	132	163	171	164	162	191	251	136	188	189	200	199	199	123	123	196	173	209	176	129	129	162	309
[truncated: 8 more columns]
